# Supplementary material for: Environmental noise-induced changes to the IC-SNc circuit promotes motor deficits and neuronal vulnerability in a mouse model of Parkinson’s Disease
Source: PLoS Biol. 2025 Nov 4;23(11):e3003435. doi: 10.1371/journal.pbio.3003435 (PMC12585016; doi:10.1371/journal.pbio.3003435)
Supplement: S1 Data — (XLSX) [file pbio.3003435.s016.xlsx]

## Sheet: Sheet1
fig 1h-total distance					fig 1h-movement speed					fig 1i-latency to fall													fig 1i-latency to fall
vehicle	vehicle + Noise	6-OHDA	6-OHDA +Noise		vehicle	vehicle + Noise	6-OHDA	6-OHDA +Noise		vehicle			vehicle + Noise			6-OHDA			6-OHDA+Noise				vehicle	vehicle + Noise	6-OHDA	6-OHDA +Noise
59.2741	75.0644	69.5043	52.216		77.1537	90.0129	88.0571	78.4413		1	2	3	1	2	3	1	2	3	1	2	3		240.667	300	199.667	193
62.6152	61.9433	64.7222	65.0736		79.2617	79.7919	88.5235	88.568		253	215	254	300	300	300	154	216	229	123	222	234		235	206.667	256.333	147
73.8455	60.0686	81.8834	70.6382		92.5951	82.8602	99.6658	92.4342		175	231	299	132	210	278	215	264	290	89	153	199		229.333	233.667	267.667	255
72.9041	64.8322	69.7093	76.9566		96.087	84.3477	89.8397	96.5397		210	233	245	123	278	300	231	277	295	165	300	300		212.333	227.333	266.333	300
69.5043	80.1406	69.5043	88.68		88.0571	97.9546	88.0571	110.344		126	245	266	215	222	245	199	300	300	300	300	300		196	222	259.333	263.667
73.3694	77.4168	63.1534	84.7554		92.5785	97.9154	80.017	107.097		156	157	275	156	210	300	178	300	300	245	266	280		215	216.333	179	149.667
87.6062	71.5047	90.1507	79.0307		113.059	86.9771	111.134	94.4541		177	222	246	146	244	259	165	177	195	100	199	150		244.667	253.333	227.333	277
82.5256	80.6287		63.2255		102.436	99.4214		81.363		199	236	299	254	250	256	210	222	250	256	276	299		300	240.667		289.333
										300	300	300	233	245	244				300	278	290
fig 1k-forlimb stride length					fig 1k-forlimb strideduration
vehicle	vehicle + Noise	6-OHDA	6-OHDA +Noise		vehicle	vehicle + Noise	6-OHDA	6-OHDA +Noise
6.65538	6.47867	7.4548	6.04472		0.23855	0.275025	0.253125	0.287375
5.68655	6.2856	6.47752	5.91352		0.27015	0.2352	0.328125	0.292375
6.25735	5.9869	6.45777	6.13655		0.263025	0.24235	0.300675	0.25415
6.32795	6.58878	5.55895	7.3566		0.2272	0.280175	0.282625	0.279525
6.0191	6.05973	7.27415	6.87387		0.25895	0.250275	0.268725	0.269975
5.68848	4.65177	6.645	6.6301		0.414425	0.29415	0.26575	0.18675
6.46175	7.0787	6.34995	6.4696		0.298775	0.193125	0.2797	0.341675
6.71523	7.0935		7.10422		0.346525	0.20365		0.24755
fig 1k-hindlimb stride length					fig 1k-hindlimb strideduration
vehicle	vehicle + Noise	6-OHDA	6-OHDA +Noise		vehicle	vehicle + Noise	6-OHDA	6-OHDA +Noise
6.82475	6.45723	7.1398	6.03603		0.228125	0.274825	0.262475	0.2915
5.38675	6.44137	5.306	5.8853		0.26285	0.2427	0.295325	0.2924
6.22797	6.04732	6.46568	6.28332		0.2781	0.242525	0.301725	0.256075
6.38052	6.2613	5.40538	6.80272		0.2177	0.275	0.25555	0.263875
6.08742	6.13483	7.3007	6.8767		0.250625	0.253075	0.2767	0.2752
5.42143	4.53198	6.5803	7.1704		0.412825	0.292175	0.264625	0.21355
6.2709	7.008	6.34373	5.8576		0.2993	0.20135	0.285425	0.318775
6.5515	7.02968		7.04608		0.354175	0.210775		0.25555
fig 1m-snc-TH+ cells					fig 1n-VTA-TH+ cells
vehicle	vehicle + Noise	6-OHDA	6-OHDA +Noise		vehicle	vehicle + Noise	6-OHDA	6-OHDA +Noise
112	125	72	61		138	154	126	116
126	119	85	71		139	155	104	129
118	132	59	45		126	147	145	149
135	91	80	41		144	168	93	137
96	71	80	81		160	142	106	96
93	86	46	66		103	146	125	103
71	121	55	70		134	113	139	128
111	76		74		151	123		146
