# Supplementary material for: Environmental noise-induced changes to the IC-SNc circuit promotes motor deficits and neuronal vulnerability in a mouse model of Parkinson’s Disease
Source: PLoS Biol. 2025 Nov 4;23(11):e3003435. doi: 10.1371/journal.pbio.3003435 (PMC12585016; doi:10.1371/journal.pbio.3003435)
Supplement: S2 Data — (XLSX) [file pbio.3003435.s017.xlsx]

## Sheet: Sheet1
fig 2c-total distance					fig 2c-movement speed					fig 2d-latency to fall													fig 2d-latency to fall
vehicle	vehicle + Noise	6-OHDA	6-OHDA +Noise		vehicle	vehicle + Noise	6-OHDA	6-OHDA +Noise		vehicle			vehicle + Noise			6-OHDA			6-OHDA+Noise				vehicle	vehicle + Noise	6-OHDA	6-OHDA +Noise
44.3594	49.4759	65.1841	26.6163		72.4224	74.6051	87.586	63.9462		1	2	3	1	2	3	1	2	3	1	2	3		136.333	145.667	149.667	121
62.4825	50.3896	50.3004	45.615		85.6429	71.7964	76.2775	69.1997		77	133	199	135	143	159	122	149	178	75	172	116		163.333	207	186.667	125.667
49.0227	61.1812	79.2512	38.8785		72.551	89.2063	100.748	72.3227		126	163	201	198	201	222	143	197	220	108	139	130		134.333	106.333	165	62
51.2583	72.0915	52.0933	41.3399		82.7146	103.823	81.5002	65.1114		90	139	174	66	100	153	144	122	229	45	55	86		206.667	140.333	146.333	131
72.0915	66.3669	47.1547	53.1813		103.823	88.382	73.468	76.2379		196	202	222	98	146	177	69	156	214	141	173	79		171	145.667	206.667	140.667
65.1798	72.0915	43.67	50.0577		92.6929	103.823	76.3849	70.3878		177	193	143	126	156	155	159	239	222	126	165	131		242.667	208.667	166.667	179
79.3603	75.554	56.749	45.9778		100.443	97.5356	85.6407	66.7283		203	255	270	188	205	233	113	174	213	162	189	186		218.667	233.667	183	142.333
68.0536	66.2023	48.597	40.8126		93.69	87.8516	78.4531	73.6902		210	210	236	200	231	270	165	176	208	118	137	172		194.333	194	152	168.667
										175	178	230	173	199	210	177	100	179	131	206	169
fig 2f-forlimb stride length					fig 2f-forlimb strideduration
vehicle	vehicle + Noise	6-OHDA	6-OHDA +Noise		vehicle	vehicle + Noise	6-OHDA	6-OHDA +Noise
6.33268	6.75927	5.96002	5.11517		0.237925	0.3254	0.2845	0.3905
6.76832	6.47358	7.1816	4.29685		0.260775	0.24895	0.28955	0.4199
7.03705	7.32667	6.60398	4.59687		0.2132	0.241525	0.233625	0.3566
7.26455	6.74685	7.32045	5.52508		0.223075	0.266675	0.2322	0.3125
6.11742	5.8113	6.75305	4.83063		0.27595	0.295825	0.20915	0.305475
5.4167	6.3251	5.1366	4.85095		0.274	0.233675	0.306625	0.35
6.55147	6.15177	5.16035	4.64478		0.1983	0.29755	0.28945	0.3434
6.05015	6.28275	6.8496	5.47053		0.2225	0.2549	0.278775	0.28545
fig 2f-hindlimb stride length					fig 2f-hindlimb strideduration
vehicle	vehicle + Noise	6-OHDA	6-OHDA +Noise		vehicle	vehicle + Noise	6-OHDA	6-OHDA +Noise
6.202	6.7186	5.89318	4.74188		0.23595	0.31945	0.286825	0.369575
6.8022	6.37308	7.38485	4.46905		0.2722	0.245475	0.2906	0.4152
6.9772	7.42713	6.62435	4.00675		0.2125	0.24015	0.23415	0.33595
6.91845	6.76888	7.11662	5.5054		0.212125	0.2606	0.219525	0.296275
6.53985	5.8425	6.7762	4.61765		0.301975	0.276225	0.210225	0.314125
5.7735	6.19355	4.98365	4.8026		0.280925	0.240075	0.305925	0.35175
6.79593	6.07555	5.09375	4.9203		0.19885	0.28435	0.2912	0.33015
5.98125	6.35843	7.0314	5.24172		0.2357	0.251075	0.262825	0.27065
fig 2h-total distance					fig 2h-movement speed					fig 2i-latency to fall													fig 2i-latency to fall
vehicle	vehicle + Noise	6-OHDA	6-OHDA +Noise		vehicle	vehicle + Noise	6-OHDA	6-OHDA +Noise		vehicle			vehicle + Noise			6-OHDA			6-OHDA+Noise				vehicle	vehicle + Noise	6-OHDA	6-OHDA +Noise
57.4589	57.2638	54.204	49.327		83.3523	84.4001	79.8668	78.5862		1	2	3	1	2	3	1	2	3	1	2	3		222.667	276	200.667	117.667
56.0624	78.5595	62.0465	47.6149		79.2503	103.524	87.1746	72.5527		300	88	280	250	278	300	140	164	298	31	22	300		262.333	190	259.333	158.667
53.5139	64.0731	69.3681	39.0161		78.0529	91.1308	98.5707	64.5384		190	297	300	190	170	210	178	300	300	150	275	51		231.667	199.667	300	141.667
39.3729	47.9328	46.6782	46.8067		61.9578	74.4888	76.4038	70.2371		95	300	300	120	209	270	300	300	300	170	240	15		300	213.333	263	197.667
54.7227	40.9839	47.5702	30.4778		80.1269	65.6499	73.3192	50.9535		300	300	300	135	255	250	152	217	252	296	31	266		300	299.667	153.667	223.333
60.8119	53.2593	61.8629	23.575		89.4647	81.9778	90.6548	40.8713		300	300	300	300	299	300	300	300	189	130	240	300		121.667	193	275	129.333
62.2114	51.5152	58.1956	45.3178		86.7106	76.2917	86.9812	74.5984		96	123	146	123	202	254	35	126	300	78	205	105		154.667	178.667	206.333	47.3333
65.3109	42.2732	46.712	33.3631		91.5116	75.2273	72.0542	61.3259		90	149	225	142	189	205	225	300	300	16	42	84		142	300	207	166
										35	139	252	300	300	300	69	250	300	87	213	198
fig 2k-forlimb stride length					fig 2k-forlimb strideduration
vehicle	vehicle + Noise	6-OHDA	6-OHDA +Noise		vehicle	vehicle + Noise	6-OHDA	6-OHDA +Noise
6.38413	8.20913	4.75678	4.8403		0.3348	0.2132	0.3289	0.4053
6.53817	6.3814	6.3523	4.05778		0.2985	0.324125	0.254075	0.3685
6.45563	7.662	5.2873	5.61742		0.267825	0.295825	0.34835	0.392675
6.55318	7.09347	6.49603	4.4652		0.2599	0.275	0.291375	0.32925
5.57622	6.80218	6.2954	4.80938		0.40255	0.35105	0.3378	0.409225
6.21275	5.85233	6.77677	4.1819		0.32415	0.259575	0.2526	0.39835
6.80555	6.47765	5.93382	4.59032		0.2396	0.319175	0.2383	0.2789
6.7412	6.47593	5.521	4.88882		0.26905	0.2376	0.272925	0.321925
fig 2k-hindlimb stride length					fig 2k-hindlimb strideduration
vehicle	vehicle + Noise	6-OHDA	6-OHDA +Noise		vehicle	vehicle + Noise	6-OHDA	6-OHDA +Noise
6.32792	8.2125	5.29117	4.91702		0.336775	0.214925	0.361425	0.4443
6.42818	5.91948	6.5322	4.37577		0.298975	0.29695	0.2472	0.41785
6.4793	7.0156	5.92685	5.42835		0.27555	0.267	0.37085	0.407675
6.5535	7.01727	5.46352	3.88108		0.25335	0.27915	0.2636	0.274775
5.11835	6.14532	6.083	4.9963		0.38285	0.298225	0.317725	0.43575
6.11787	5.28217	6.42448	3.75		0.328125	0.267075	0.239475	0.34245
6.03795	5.9355	6.22345	5.56915		0.2175	0.303025	0.25065	0.339125
6.55657	6.15515	5.94072	5.4675		0.2747	0.22495	0.289375	0.39105
fig 2m-snc-TH+ cells					fig 2n-VTA-TH+ cells
vehicle	vehicle + Noise	6-OHDA	6-OHDA +Noise		vehicle	vehicle + Noise	6-OHDA	6-OHDA +Noise
122	93	62	10		156	149	129	115
92	126	49	5		177	153	146	126
102	114	56	15		162	164	127	119
131	80	61	3		132	144	123	122
73	79	96	8		144	177	103	100
85	105	86	30		130	132	155	133
106	103	89	40		126	116	145	150
146	111	60	45		137	136	124	126
