# Supplementary material for: Environmental noise-induced changes to the IC-SNc circuit promotes motor deficits and neuronal vulnerability in a mouse model of Parkinson’s Disease
Source: PLoS Biol. 2025 Nov 4;23(11):e3003435. doi: 10.1371/journal.pbio.3003435 (PMC12585016; doi:10.1371/journal.pbio.3003435)
Supplement: S3 Data — (XLSX) [file pbio.3003435.s018.xlsx]

## Sheet: Sheet1
fig 3c-cfos				fig 3k-mean				fig 3l-peak
CON	Noise			baseline	light on			baseline	light on
12	156			7.77156e-17	1.45839			0.603478	1.73371
30	200			1.62669e-05	1.15243			0.15784	1.71556
15	177			2.21201e-05	1.43657			0.177348	2.01006
				-1.75996e-05	1.40391			0.185964	1.84458
				2.33331e-05	1.39119			0.151848	1.78947
				-1.088e-05	1.38667			0.141104	1.69441
				2.48e-05	1.29781			0.0426221	1.63606
				1.46668e-05	1.28054			0.144609	1.64893
				1.54665e-05	1.33698			0.109577	1.72058
				-5.33347e-06	1.38224			0.176286	1.85936
				1.46664e-05	1.31066			0.212235	1.71795
				1.37333e-05	1.13794			0.136173	1.5771
				1.32001e-05	1.38268			0.11831	1.68591
				2.50668e-05	1.28608			0.201606	1.56759
				1.12e-05	1.22449			0.105494	1.9073
