# Supplementary material for: Environmental noise-induced changes to the IC-SNc circuit promotes motor deficits and neuronal vulnerability in a mouse model of Parkinson’s Disease
Source: PLoS Biol. 2025 Nov 4;23(11):e3003435. doi: 10.1371/journal.pbio.3003435 (PMC12585016; doi:10.1371/journal.pbio.3003435)
Supplement: S4 Data — (XLSX) [file pbio.3003435.s019.xlsx]

## Sheet: Sheet1
fig 4c-Venn diagram							fig 4e-firing rate
M	mCherry+	TH+	merge			mcherry+off	mcherry+on	chr2+off	chr2+on
1	67	91	60			2.96667	2.63333	4.125	5.6875
2	70	90	59			3.56667	4.16667	2.46875	11.4062
3	56	67	50			4.23333	4.8	6.09375	6.21875
4	50	60	48			3.36667	3.8	2.09375	10.5
total	243	308	217			3.63333	3.6	4.125	10.25
						4.26667	4.26667	3.15625	3.8125
						3.2	4.36667	2.65625	4.75
						4.66667	4.8	1.09375	3.46875
						3.56667	3.46667	5.3125	9.65625
						3.83333	4.13333
						3.63333	3
						3.23333	3.4
						5.26667	5.3
						3.7	4.03333
fig 4f-total distance					fig 4f-movement speed					fig 4g-latency to fall													fig 4g-latency to fall
mcherry+off	mcherry+on	chr2+off	chr2+on		mcherry+off	mcherry+on	chr2+off	chr2+on		mcherry+off			mcherry+on			chr2+off			chr2+on				mcherry+off	mcherry+on	chr2+off	chr2+on
67.7626	75.7073	78.0778	48.7336		87.5666	96.1704	94.8191	66.8968		1	2	3	1	2	3	1	2	3	1	2	3		151.333	159.667	215.333	44.3333
64.8829	62.6795	68.6268	17.459		83.8552	81.8292	86.92	34.8129		45	199	210	120	210	251	46	300	300	10	28	95		86.3333	132.333	249.333	203
80.7475	87.8911	45.2644	39.4988		96.362	104.567	60.1569	64.8254		210	156	202	45	99	253	148	300	300	45	105	60		189.333	266.333	161	132.333
66.4548	74.877	75.1767	36.2044		81.3878	97.2176	96.5736	57.554		155	183	230	199	300	300	60	300	123	79	103	215		189.333	193.667	201.667	126.333
50.9145	80.5413	74.8816	42.7253		71.646	96.6012	91.7442	62.8581		35	100	124	251	300	300	199	135	271	177	135	67		300	283.667	160.667	70
79.102	40.7819	99.6523	33.9948		100.326	57.5763	121.829	50.5108		300	300	300	100	129	250	99	113	270	35	300	274		228.333	178.667	195	191
88.1407	77.8696	84.8712	38.6763		104.53	92.5542	102.603	62.9816		253	199	233	77	159	300	170	200	215	151	200	222		139.667	121	174	140.667
69.4679	79.5361	80.0811	43.6603		92.9934	99.6468	103.515	62.734		99	120	200	100	111	152	100	145	277	200	145	200		215	160	172.667	201
										45	300	300	257	100	123	140	177	201	253	123	227
fig 4h-forlimb stride length					fig 4h-forlimb strideduration
mcherry+off	mcherry+on	chr2+off	chr2+on		mcherry+off	mcherry+on	chr2+off	chr2+on
7.24592	5.81775	5.69085	5.0706		0.242725	0.3176	0.408125	0.3828
5.95865	5.73853	6.9597	5.47865		0.318525	0.3023	0.325	0.48455
5.55218	5.85875	6.18698	5.09885		0.2615	0.291375	0.284925	0.44255
6.59553	6.72393	6.13075	5.35175		0.256875	0.260925	0.3098	0.460575
6.16463	6.03012	6.62943	5.8601		0.3322	0.24855	0.3376	0.424425
5.42528	6.3269	5.3593	4.47767		0.252575	0.3179	0.33105	0.4409
5.0332	6.22088	6.6348	5.76333		0.257	0.27955	0.283	0.404325
6.21205	6.22288	7.10195	6.41		0.328925	0.317975	0.275525	0.32825
fig 4h-hindlimb stride length					fig 4h-hindlimb strideduration
mcherry+off	mcherry+on	chr2+off	chr2+on		mcherry+off	mcherry+on	chr2+off	chr2+on
7.3244	5.72515	5.93957	5.05405		0.2394	0.31075	0.37945	0.410325
5.98645	5.79903	6.94275	5.2795		0.310725	0.296875	0.326225	0.4852
5.49695	5.8899	5.8892	5.13633		0.265925	0.296625	0.272725	0.4452
6.55488	6.6643	5.56942	4.88413		0.2599	0.25815	0.287725	0.43875
5.92683	6.0786	6.66665	5.681		0.3131	0.2469	0.339575	0.402975
5.5682	5.75542	5.32185	4.41075		0.246875	0.310075	0.3321	0.465725
5.12847	5.4704	5.91653	5.66215		0.25555	0.277625	0.268775	0.408725
6.18395	6.32995	6.8655	5.95		0.340075	0.3185	0.26345	0.32305
fig 4-SNC-TH+ cells			fig 4-VTA-TH+ cells
mcherry	ChR2		mcherry	ChR2
65	80		120	115
72	60		140	121
102	67		100	100
81	54		121	105
70	115		99	95
89	110		87	140
95	100		120	112
56	53		125	135
fig 4n-Venn diagram							fig 4p-firing rate
M	mCherry+	TH+	merge			mcherry+SAL	mcherry+CNO	hM4Di+SAL	hM4Di+CNO
1	85	104	80			4.03559	4.43804	4.13439	2.99935
2	109	125	100			3.29943	3.82017	4.48737	2.90111
3	37	50	29			5.49795	4.14903	3.76181	2.61624
4	59	65	48			4.18812	4.51444	3.89908	2.00065
total	290	344	257			4.08864	4.26198	5.4123	1.6241
						4.41361	4.8267	4.99069	2.01048
						3.96927	4.43804	4.84034	1.69286
						3.42544	4.25866	4.47429	2.24623
						4.77174	4.18557	3.62127	2.22986
						3.7628	4.57594	3.87439	1.68685
						3.61695	4.03721	4.21736	1.94332
						4.13875	3.93209	3.62443	1.80193
						4.09662	3.68244	3.95577	1.91044
fig 4q-total distance					fig 4q-movement speed					fig 4r-latency to fall													fig 4r-latency to fall
mcherry+SAL	mcherry+CNO	hM4Di+SAL	hM4Di+CNO		mcherry+SAL	mcherry+CNO	hM4Di+SAL	hM4Di+CNO		mcherry+SAL			mcherry+CNO			hM4Di+SAL			hM4Di+CNO				mcherry+SAL	mcherry+CNO	hM4Di+SAL	hM4Di+CNO
67.0451	64.9497	67.6919	82.0067		87.5743	84.2464	84.3019	100.619		1	2	3	1	2	3	1	2	3	1	2	3		236	146	91.6667	243
64.3244	80.0199	56.0971	74.0776		80.601	96.4816	78.9622	90.9274		190	300	218	139	131	168	4	137	134	270	159	300		114	90	168.667	223
64.8282	78.5551	29.221	101.218		83.3053	98.7829	56.335	126.417		147	82	113	93	4	173	28	300	178	222	147	300		164.333	69.3333	162	173.333
73.6428	60.5915	55.7522	75.7357		94.8272	77.9903	73.644	99.0489		98	220	175	60	36	112	77	300	109	120	197	203		31.6667	117.667	130.667	194.667
56.5256	62.8023	31.7745	78.5045		74.5523	85.7827	51.0082	99.6301		9	4	82	132	206	15	45	177	170	118	221	245		144	149	188.667	260.333
79.6465	29.1303	70.1009	73.1563		101.523	55.7485	91.7983	94.3331		152	103	177	89	123	235	202	154	210	181	300	300		101	273.333	128	167
75.8363	79.1093	91.444	87.1551		96.0476	99.8893	113.53	107.656		38	120	145	220	300	300	12	72	300	126	300	75		89.6667	178.667	83	192.333
64.8832	69.9679	71.008			84.4657	92.3059	93.9645			89	77	103	154	82	300	153	4	92	78	199	300		198.667	66.6667	124.333
										197	219	180	4	113	83	70	206	97
fig 4s-forlimb stride length					fig 4s-forlimb strideduration
mcherry+SAL	mcherry+CNO	hM4Di+SAL	hM4Di+CNO		mcherry+SAL	mcherry+CNO	hM4Di+SAL	hM4Di+CNO
4.6785	4.71375	5.28458	6.71127		0.471625	0.394775	0.480425	0.2762
6.30042	4.99775	5.47617	6.59598		0.3621	0.4111	0.562575	0.323825
4.39345	5.48398	4.90318	5.88957		0.42005	0.3739	0.418275	0.308525
5.07315	6.33568	5.83063	6.42683		0.309675	0.28155	0.373475	0.30365
4.53718	5.65425	6.32487	6.83435		0.373825	0.460275	0.3782	0.33905
6.0832	5.6301	6.41873	6.47698		0.253	0.4021	0.32165	0.385225
5.52295	5.11945	5.2373	5.63187		0.3552	0.3654	0.324225	0.3391
5.43585	5.24435	5.74798			0.242775	0.392275	0.496625
fig 4s-hindlimb stride length					fig 4s-hindlimb strideduration
mcherry+SAL	mcherry+CNO	hM4Di+SAL	hM4Di+CNO		mcherry+SAL	mcherry+CNO	hM4Di+SAL	hM4Di+CNO
3.96647	4.9491	4.80805	6.60062		0.442775	0.458625	0.45345	0.27
5.67678	4.24955	4.54063	6.22585		0.338625	0.3376	0.497475	0.30335
4.1383	5.1172	4.83868	5.2579		0.413475	0.345425	0.4332	0.28985
4.29085	6.01863	5.78827	6.01178		0.271925	0.284075	0.36985	0.2859
4.36102	5.2056	6.353	6.02578		0.387275	0.37965	0.340925	0.308125
5.50692	5.6401	5.75542	6.22527		0.228375	0.39485	0.336175	0.359475
5.3532	5.07015	4.83673	5.57927		0.32325	0.345325	0.284275	0.3188
5.49547	5.26197	4.88127			0.237625	0.382375	0.411475
fig 4u-SNc-TH+ cells					fig 4v-VTA-TH+ cells
mcherry+SAL	mcherry+CNO	hM4Di+SAL	hM4Di+CNO		mcherry+SAL	mcherry+CNO	hM4Di+SAL	hM4Di+CNO
70	100	70	75		135	152	132	112
63	130	103	79		177	133	166	162
95	89	98	135		145	166	105	144
107	71	130	124		99	100	145	132
94	52	91	83		103	145	69	98
51	84	65	89		166	136	139	106
100	90	60	60		111	78	106	135
90	101	82			95	122	133
