# Supplementary material for: Environmental noise-induced changes to the IC-SNc circuit promotes motor deficits and neuronal vulnerability in a mouse model of Parkinson’s Disease
Source: PLoS Biol. 2025 Nov 4;23(11):e3003435. doi: 10.1371/journal.pbio.3003435 (PMC12585016; doi:10.1371/journal.pbio.3003435)
Supplement: S5 Data — (XLSX) [file pbio.3003435.s020.xlsx]

## Sheet: Sheet1
fig 5c-Venn diagram							fig 5e-firing rate
M	mCherry+	TH+	merge			mcherry+SAL	mcherry+CNO	hM3Dq+SAL	hM3Dq+CNO
1	65	75	60			4.00004	4.42332	4.1717	5.63179
2	46	51	42			4.5568	4.12113	3.9504	5.69395
3	74	89	67			4.41098	3.10496	4.79928	4.90451
4	90	100	84			3.65207	4.55284	4.4954	5.72814
total	275	315	253			4.30493	4.10453	3.90086	5.23707
						3.87742	3.75584	4.57137	6.15394
						4.47063	3.70603	3.52762	6.34042
						3.46979	3.83886	3.17419	6.44921
						4.89814	3.92852	4.41943	5.983
						3.47974	4.80522	3.70268	5.40111
						4.38778	4.35027	3.60178	6.54409
fig 5f-total distance					fig 5f-movement speed					fig 5g-latency to fall													fig 5g-latency to fall
mcherry+SAL	mcherry+CNO	hM3Dq+SAL	hM3Dq+CNO		mcherry+SAL	mcherry+CNO	hM3Dq+SAL	hM3Dq+CNO		mcherry+SAL			mcherry+CNO			hM3Dq+SAL			hM3Dq+CNO				mcherry+SAL	mcherry+CNO	hM3Dq+SAL	hM3Dq+CNO
53.5368	44.0366	72.8154	45.5419		78.7202	70.3472	91.7752	68.0379		1	2	3	1	2	3	1	2	3	1	2	3		218.667	185.667	250.667	150.667
70.7912	55.7783	42.7321	48.9416		93.8154	78.6108	70.5465	68.49		175	300	277	56	300	300	175	300	277	125	157	170		300	158.667	177.333	95.3333
67.2542	65.4988	56.3338	43.9568		88.3482	81.702	76.9861	61.9668		103	159	270	300	300	300	103	159	270	55	100	131		227.667	206	179.333	153.333
56.6179	85.1046	66.0562	24.0515		77.5311	106.617	84.5443	43.8968		203	135	200	83	300	300	203	135	200	86	175	199		152.667	200	173.333	61.3333
57.1083	57.1687	65.8455	48.4645		73.8549	83.0023	89.293	80.6157		210	99	211	113	130	215	210	99	211	7	100	77		196	261	193	96
53.5258	52.2084	52.1184	20.1846		72.0459	75.5287	70.0978	41.6909		177	199	203	200	155	233	177	199	203	15	103	170		205.667	217	165	141.667
46.2575	53.4965	60.281	69.1265		69.5235	73.8984	86.7377	88.3079		99	170	210	77	250	290	75	175	245	90	135	200		79	156	170.333	95.6667
63.0218	51.481	55.9161	50.0961		84.3484	68.0534	70.9721	71.3284		157	129	225	15	77	145	157	129	225	45	97	145		166.667	165.667	215	197.333
										200	215	230	170	177	153	200	215	230	177	200	215
fig 5h-forlimb stride length					fig 5h-forlimb strideduration
mcherry+SAL	mcherry+CNO	hM3Dq+SAL	hM3Dq+CNO		mcherry+SAL	mcherry+CNO	hM3Dq+SAL	hM3Dq+CNO
6.35977	5.6179	6.05558	5.67952		0.256375	0.29805	0.244825	0.41695
5.7683	5.63483	6.30837	5.11605		0.27245	0.287325	0.333375	0.45575
6.25035	6.75855	6.6897	4.77947		0.28835	0.271325	0.227775	0.484375
5.65212	5.6365	6.27145	4.20078		0.363275	0.30635	0.3928	0.44965
6.0471	6.31945	5.66905	5.28798		0.27895	0.347575	0.23955	0.3849
6.54537	6.2571	5.40083	5.15447		0.306475	0.322	0.252775	0.329225
5.79	6.02532	5.83493	4.44985		0.274075	0.346375	0.26785	0.3039
5.50815	6.12908	6.24897	5.12127		0.348825	0.289275	0.2472	0.339575
fig 5h-hindlimb stride length					fig 5h-hindlimb strideduration
mcherry+SAL	mcherry+CNO	hM3Dq+SAL	hM3Dq+CNO		mcherry+SAL	mcherry+CNO	hM3Dq+SAL	hM3Dq+CNO
6.29547	5.62535	6.00847	5.8147		0.261725	0.2974	0.247825	0.412925
5.7141	5.47178	5.41293	4.82465		0.27735	0.2812	0.283425	0.38865
5.79742	6.38492	6.71542	4.6338		0.300875	0.274725	0.232625	0.45905
5.61418	5.6592	6.16305	4.2437		0.364625	0.3022	0.383775	0.424525
6.12092	5.94567	5.8644	4.98137		0.29205	0.33645	0.248775	0.367525
6.75363	6.22355	5.38585	5.0778		0.25645	0.3269	0.2526	0.3404
5.75408	5.62943	5.89025	4.45202		0.2835	0.315775	0.273325	0.303325
4.93112	6.30253	6.1721	5.1251		0.3158	0.292175	0.256875	0.343025
fig 5j-SNc-TH+ cells					fig 5k-VTA-TH+ cells
mcherry+SAL	mcherry+CNO	hM3Dq+SAL	hM3Dq+CNO		mcherry+SAL	mcherry+CNO	hM3Dq+SAL	hM3Dq+CNO
53	114	73	10		108	164	131	96
90	131	119	6		155	125	125	135
79	66	56	15		146	117	177	167
88	37	76	22		85	125	86	58
61	89	93	10		103	133	141	126
64	51	94	8		142	109	116	118
59	49	66	16		111	99	78	98
103	91	59	36		135	94	103	116
fig 5n-Venn diagram
M	mCherry+	TH+	merge
1	85	93	75
2	67	80	61
3	61	72	55
4	66	83	60
total	279	328	251
fig 5o-total distance					fig 5o-movement speed					fig 5p-latency to fall													fig 5p-latency to fall
mcherry+SAL	mcherry+CNO	hM3Dq+SAL	hM3Dq+CNO		mcherry+SAL	mcherry+CNO	hM3Dq+SAL	hM3Dq+CNO		mcherry+SAL			mcherry+CNO			hM3Dq+SAL			hM3Dq+CNO				mcherry+SAL	mcherry+CNO	hM3Dq+SAL	hM3Dq+CNO
51.0578	26.3194	55.2901	52.0489		78.1836	60.5504	84.8386	78.3904		1	2	3	1	2	3	1	2	3	1	2	3		100.667	104	144.667	162
52.5114	66.7073	57.7648	66.2918		77.0459	90.4494	87.3503	87.9073		132	103	67	79	100	133	144	135	155	108	178	200		173	149.667	87	191.667
50.5235	37.5453	40.9468	65.7678		79.9764	60.9264	65.3434	91.1454		155	166	198	105	166	178	77	81	103	177	188	210		162.667	189	137	126
57.4043	43.5784	35.4859	89.8932		85.0547	76.1527	67.8611	125.509		144	166	178	166	200	201	133	157	121	70	98	210		117.667	138	228.333	240.667
41.4792	62.2272	50.9529	57.4286		71.3547	82.8404	77.8334	87.9404		66	166	121	147	101	166	210	222	253	200	245	277		157.333	63	75	175
58.5821	54.5592	43.4412	57.7346		83.4385	82.8688	72.1172	85.3759		140	177	155	33	45	111	77	15	133	143	179	203		151.667	170	76.3333	191.333
33.0665	41.7759	45.1117	53.5776		64.0192	67.9968	67.5901	75.3373		200	111	144	177	134	199	44	86	99	75	199	300		80.6667	125.667	144.667	228
50.6044	58.0291	48.2271	60.6754		77.2385	81.6897	76.1834	91.7878		26	55	161	99	112	166	123	155	156	210	230	244		122.333	82.3333	91	165.667
										101	122	144	80	101	66	47	49	177	152	166	179
fig 5q-forlimb stride length					fig 5q-forlimb strideduration
mcherry+SAL	mcherry+CNO	hM3Dq+SAL	hM3Dq+CNO		mcherry+SAL	mcherry+CNO	hM3Dq+SAL	hM3Dq+CNO
4.49188	4.18157	5.55045	6.10265		0.384075	0.399675	0.3689	0.2828
5.16145	5.6171	5.89262	6.18		0.315175	0.350375	0.3891	0.277425
4.27955	5.24592	4.99547	6.2771		0.33665	0.366025	0.4302	0.25865
5.17922	5.9248	5.83782	7.16408		0.31165	0.356775	0.419975	0.284375
5.20945	5.74887	5.2604	6.93318		0.397725	0.346225	0.35335	0.23055
4.5674	4.8195	5.72403	7.22447		0.357075	0.3614	0.335	0.3139
5.62333	4.67762	4.42577	5.58878		0.35105	0.3081	0.40985	0.322525
5.54087	4.8295	5.21005	6.37705		0.32455	0.340325	0.3606	0.2948
fig 5q-hindlimb stride length					fig 5q-hindlimb strideduration
mcherry+SAL	mcherry+CNO	hM3Dq+SAL	hM3Dq+CNO		mcherry+SAL	mcherry+CNO	hM3Dq+SAL	hM3Dq+CNO
3.6074	3.93967	5.341	6.05355		0.314075	0.365475	0.362825	0.290275
5.08097	5.26818	5.79103	5.90222		0.295825	0.336275	0.38855	0.2802
4.1785	4.89093	4.89783	6.20597		0.33435	0.356675	0.3937	0.268725
4.87185	5.8102	5.75432	7.0833		0.2864	0.37	0.4337	0.29445
5.13415	5.55218	5.06975	6.89815		0.377775	0.320325	0.32925	0.2441
4.5788	4.5325	5.64668	7.23578		0.371	0.38195	0.3464	0.3118
5.05195	4.19815	4.35455	5.47867		0.326925	0.299475	0.43015	0.321675
5.53423	4.11415	4.03115	6.39635		0.321675	0.3165	0.3057	0.296975
fig 5s-SNc-TH+ cells					fig 5t-VTA-TH+ cells
mcherry+SAL	mcherry+CNO	hM3Dq+SAL	hM3Dq+CNO		mcherry+SAL	mcherry+CNO	hM3Dq+SAL	hM3Dq+CNO
16	25	9	65		81	111	117	137
19	22	11	79		110	109	98	128
21	33	35	61		131	132	147	113
26	25	16	55		148	94	111	105
19	16	19	79		102	93	128	91
8	18	22	76		136	85	121	73
6	9	0	57		71	129	124	89
14	15	33	88		109	138	112	101
