# Supplementary material for: Environmental noise-induced changes to the IC-SNc circuit promotes motor deficits and neuronal vulnerability in a mouse model of Parkinson’s Disease
Source: PLoS Biol. 2025 Nov 4;23(11):e3003435. doi: 10.1371/journal.pbio.3003435 (PMC12585016; doi:10.1371/journal.pbio.3003435)
Supplement: S6 Data — (XLSX) [file pbio.3003435.s021.xlsx]

## Sheet: Sheet1
fig 6f-fkpm			fig 6f-VMAT2/GAPDH			fig 6l-VMAT2/GAPDH
con	noise		con	noise		mcherry	hM3Dq
156.043	116.15		0.33625	0.222341		0.519312	0.124074
157.61	94.41		0.39639	0.203953		0.535066	0.155736
138.77	120.89		0.338176	0.156211		0.553653	0.166815
