# Supplementary material for: Environmental noise-induced changes to the IC-SNc circuit promotes motor deficits and neuronal vulnerability in a mouse model of Parkinson’s Disease
Source: PLoS Biol. 2025 Nov 4;23(11):e3003435. doi: 10.1371/journal.pbio.3003435 (PMC12585016; doi:10.1371/journal.pbio.3003435)
Supplement: S7 Data — (XLSX) [file pbio.3003435.s022.xlsx]

## Sheet: Sheet1
fig 7c-Venn diagram							fig 7e-VMAT2/GAPDH
M	EGFP+	TH+	merge				vehicle+egfp	vehicle+vmat2
1	92	104	82				0.369078	0.832732
2	111	120	108				0.444972	0.824013
3	78	86	69				0.420805	0.834745
4	84	98	75
total	365	408	334
fig 7-total distance					fig 7-movement speed					fig 7-latency to fall													fig 7-latency to fall
vehicle+egfp	vehicle+vmat2	6-ohda+egfp	6-ohda+vmat2		vehicle+egfp	vehicle+vmat2	6-ohda+egfp	6-ohda+vmat2		vehicle+egfp			vehicle+vmat2			6-ohda+egfp			6-ohda+vmat2				mcherry+SAL	mcherry+CNO	hM3Dq+SAL	hM3Dq+CNO
67.7137	63.5729	49.8884	52.9109		85.0643	80.2455	69.4602	78.3483		1	2	3	1	2	3	1	2	3	1	2	3		216.667	251	126	185.667
72.4936	70.5487	54.0908	63.453		92.6767	92.6687	76.5031	79.7219		200	217	233	231	245	277	75	135	168	135	207	215		208	214	172	219
73.8052	80.0747	71.6031	79.7448		91.8478	94.8415	84.3461	103.204		157	190	277	196	190	256	43	203	270	177	235	245		278	215.333	128	226.333
61.8562	64.7332	37.2006	84.0553		76.8086	84.1347	61.717	101.536		270	289	275	173	233	240	100	135	149	190	222	267		173.667	136.667	88.6667	179.667
53.2011	53.5324	54.4201	84.3002		74.2928	72.2249	72.5244	105.394		143	177	201	63	170	177	77	90	99	123	186	230		228.333	233.333	138.667	160.333
72.5286	71.914	20.2121	61.0594		89.0643	90.0997	55.4728	78.2331		235	247	203	135	270	295	103	143	170	103	145	233		300	142	204.667	274
71.914	79.7683		53.6922		90.0997	96.0786		75.1181		300	300	300	79	112	235	177	201	236	245	277	300		175	187.333		300
79.7683	52.3214		63.2394		96.0786	71.2282		89.6772		175	133	217	177	195	190				300	300	300		94.6667	268		160
										49	100	135	204	300	300				177	100	203
fig 7-forlimb stride length					fig 7-forlimb strideduration
vehicle+egfp	vehicle+vmat2	6-ohda+egfp	6-ohda+vmat2		vehicle+egfp	vehicle+vmat2	6-ohda+egfp	6-ohda+vmat2
6.5289	5.56402	4.90512	6.6441		0.255725	0.32085	0.31705	0.28955
6.86428	6.27035	5.19625	6.14893		0.2594	0.291	0.34	0.279625
5.3994	6.00665	5.94963	5.92483		0.2268	0.30105	0.4007	0.272575
6.78963	5.96603	5.65605	6.45303		0.2973	0.28425	0.278225	0.248475
5.34983	6.21895	6.3452	6.11453		0.314925	0.2571	0.310625	0.289275
5.99878	6.6074	4.63223	6.16305		0.3021	0.231075	0.36805	0.265025
5.91127	6.88628		6.4352		0.28195	0.248425		0.293225
6.62937	6.13315		6.0454		0.248425	0.276575		0.310625
fig 7-hindlimb stride length					fig 7-hindlimb strideduration
vehicle+egfp	vehicle+vmat2	6-ohda+egfp	6-ohda+vmat2		vehicle+egfp	vehicle+vmat2	6-ohda+egfp	6-ohda+vmat2
6.55828	5.56687	4.92772	6.70113		0.262675	0.31195	0.3189	0.280225
7.0681	6.2331	5.20575	6.14275		0.251375	0.292675	0.341675	0.28175
5.52993	6.10548	5.8356	6.00838		0.228475	0.2967	0.367375	0.2625
6.80925	5.9011	5.6319	6.43813		0.302575	0.29605	0.28955	0.260275
5.7509	6.22065	6.31877	6.05995		0.3088	0.258	0.30905	0.283125
5.97673	6.6085	4.69965	6.2002		0.303975	0.242725	0.3726	0.26005
5.83785	6.95857		6.44875		0.30245	0.254325		0.297925
6.5899	6.09417		6.1555		0.2486	0.278825		0.3095
fig 7j-SNc-TH+ cells					fig 7k-VTA-TH+ cells
vehicle+egfp	vehicle+vmat2	6-ohda+egfp	6-ohda+vmat2		vehicle+egfp	vehicle+vmat2	6-ohda+egfp	6-ohda+vmat2
105	109	63	104		156	139	135	156
126	148	69	108		177	124	154	135
166	136	70	130		106	106	141	120
90	91		96		124	175		114
86	76		97		113	155		148
fig 7n-Venn diagram							fig 7p-VMAT2/GAPDH
M	EGFP+	TH+	merge				vehicle+egfp	vehicle+vmat2
1	117	121	103				0.183528	0.564304
2	88	94	76				0.14516	0.587181
3	90	106	80				0.127244	0.585669
4	105	118	100
total	400	439	359
fig 7q-total distance					fig 7q-movement speed					fig 7r-latency to fall													fig 7r-latency to fall
vehicle+egfp	vehicle+vmat2	6-ohda+egfp	6-ohda+vmat2		vehicle+egfp	vehicle+vmat2	6-ohda+egfp	6-ohda+vmat2		vehicle+egfp			vehicle+vmat2			6-ohda+egfp			6-ohda+vmat2				mcherry+SAL	mcherry+CNO	hM3Dq+SAL	hM3Dq+CNO
72.14	84.6223	65.9249	66.2257		91.5273	106.443	86.0437	83.8746		1	2	3	1	2	3	1	2	3	1	2	3		154.667	139.667	125.333	126
53.6757	63.8771	27.7842	41.5766		70.9321	78.7013	51.6415	57.9199		75	189	200	77	156	186	101	123	152	77	147	154		157.667	176.333	70	184.667
66.1064	56.8639	37.8715	44.9315		87.4956	72.0617	56.8275	61.8406		101	177	195	152	177	200	56	77	77	124	199	231		137	178	63.3333	165.667
72.4257	83.4981	41.0689	73.7597		89.5671	106.565	56.9468	94.0897		65	169	177	161	177	196	88	56	46	74	201	222		157.333	172	95	93.6667
64.2115	56.8756	52.1048	72.8952		81.4474	75.5832	91.72	88.4715		142	130	200	99	165	252	43	143	99	60	95	126		222	179	98.3333	117.333
66.6786	72.9772	56.7032	82.4971		89.7001	92.6142	80.8211	102.114		188	222	256	101	222	214	61	99	135	95	101	156		130	189.333	137.333	169.667
71.0442	77.5884	32.5897	75.1434		92.5983	100.167	52.2054	99.8345		45	156	189	155	160	253	145	101	166	188	156	165		183	196.667	111.333	197
69.7582	63.5765	42.3148	77.1426		91.3927	83.3648	61.0427	99.2557		162	177	210	134	200	256	123	100	111	196	144	251		184.333	140	146	159.333
										123	200	230	78	159	183	126	134	178	145	156	177
fig 7s1-forlimb stride length					fig 7s2-forlimb strideduration
vehicle+egfp	vehicle+vmat2	6-ohda+egfp	6-ohda+vmat2		vehicle+egfp	vehicle+vmat2	6-ohda+egfp	6-ohda+vmat2
6.65822	6.12467	4.6529	6.44815		0.31355	0.27015	0.360575	0.315625
6.28332	6.77677	5.5576	6.2534		0.33975	0.23575	0.306275	0.2771
6.65005	6.29608	5.04518	6.748		0.31615	0.273975	0.3715	0.316125
6.66215	6.28048	5.05307	6.10098		0.286275	0.271325	0.410775	0.277775
6.2839	5.97968	5.50395	6.4239		0.34385	0.3069	0.29415	0.326725
5.9316	5.92277	5.0603	6.33493		0.3234	0.30695	0.30565	0.341325
5.86822	6.77845	4.8891	6.22293		0.27105	0.313575	0.309075	0.251575
5.32295	7.0499	5.23508	6.25713		0.27465	0.3189	0.4127	0.270825
fig 7s3-hindlimb stride length					fig 7s4-hindlimb strideduration
vehicle+egfp	vehicle+vmat2	6-ohda+egfp	6-ohda+vmat2		vehicle+egfp	vehicle+vmat2	6-ohda+egfp	6-ohda+vmat2
6.4826	5.7351	4.41055	6.49165		0.3137	0.286825	0.369275	0.331075
6.03322	6.81775	5.23623	6.0795		0.35105	0.234425	0.287875	0.27705
6.01738	6.48565	4.77363	7.29957		0.30695	0.27715	0.3656	0.3168
6.37613	6.26365	4.74073	5.94535		0.269975	0.2673	0.43265	0.283925
5.97628	5.86552	5.39195	6.09032		0.25685	0.29945	0.3018	0.30785
5.874	5.9756	5.22187	6.1969		0.32395	0.29685	0.306775	0.3375
5.86892	6.60625	4.94072	6.67457		0.259775	0.315325	0.2958	0.259375
5.4133	7.41305	5.11065	6.36145		0.264925	0.34445	0.360275	0.2698
fig 7u-SNc-TH+ cells					fig 7v-VTA-TH+ cells
vehicle+egfp	vehicle+vmat2	6-ohda+egfp	6-ohda+vmat2		vehicle+egfp	vehicle+vmat2	6-ohda+egfp	6-ohda+vmat2
103	141	10	136		126	124	116	141
141	170	8	121		177	82	154	159
116	93	22	133		100	146	132	88
121	101	21	109		131	126	106	130
93	106	35	118		127	118	109	128
