# Supplementary material for: Environmental noise-induced changes to the IC-SNc circuit promotes motor deficits and neuronal vulnerability in a mouse model of Parkinson’s Disease
Source: PLoS Biol. 2025 Nov 4;23(11):e3003435. doi: 10.1371/journal.pbio.3003435 (PMC12585016; doi:10.1371/journal.pbio.3003435)
Supplement: S8 Data — (XLSX) [file pbio.3003435.s023.xlsx]

## Sheet: Sheet1
fig S1c-total distance					fig S1c-movement speed					fig S1d-latency to fall					fig S1d-latency to fall
Saline	Saline + Noise	mptp	mptp+Noise		Saline	Saline + Noise	mptp	mptp+Noise		Saline	Saline + Noise	mptp	mptp+Noise		sline			saline + Noise			mptp			mptp+noise
72007	63434.7	66810.1	46591.5		95.7591	85.9281	91.2768	74.2991		182.333	186.333	195.667	88.3333		1	2	3	1	2	3	1	2	3	1	2	3
97151.8	77175.1	59813.3	54329.7		118.956	98.0151	73.2557	76.2393		136.333	147.667	149	95.6667		115	203	229	155	196	208	78	201	278	53	111	123
86447.1	56568.8	59240.7	62362.6		100.359	69.3219	81.1572	76.2622		112.667	159	133.333	54		77	134	198	121	155	167	99	222	266	19	65	78
63280.6	49203.5	65597.5	59346.4		82.588	68.7094	92.1507	80.5866		227.667	126	152	97.3333		40	129	169	116	174	187	106	143	198	106	78	108
51172.1	55890.5	84220.1	41304.3		75.4684	78.8301	107.694	68.6471		222.667	177.667	147	84		178	222	283	87	136	155	144	111	145	72	106	74
82587.8	93104.8	79850.6	54057.2		107.94	114.266	93.4877	75.7294		117.333	245.333	198.667	129.667		190	201	277	113	201	219	136	154	166	68	155	166
64811.6	58179.9	90238.6	60400.8		78.272	70.9753	113.338	74.4329		164.333	147.333	158.333	80.6667		35	153	164	161	275	300	110	133	198	48	91	103
55764.4	64642.4		54940		75.3319	84.6171		79.8129		178.333	190		180.667		112	178	203	109	156	177	98	198	300	132	177	233
															126	198	211	119	206	245	69	206	200
fig S1f-forlimb stride length					fig S1f-forlimb strideduration
saline	saline + Noise	mptp	mptp +Noise		saline	saline + Noise	mptp	mptp +Noise
6.11675	6.95458	5.68767	5.4246		0.282275	0.200675	0.245825	0.32465
6.92692	7.02915	7.10422	5.47968		0.23975	0.2545	0.214925	0.33855
6.33865	5.41555	5.90198	4.74367		0.267025	0.282275	0.239225	0.4349
6.23025	7.13643	6.17988	5.80385		0.2658	0.193725	0.207075	0.35275
5.75655	5.8558	5.97395	6.33268		0.2493	0.253375	0.29565	0.2622
6.46115	5.66463	5.84755	4.92852		0.26495	0.24965	0.202875	0.342175
6.22685	5.395	5.89942	5.59858		0.238125	0.232075	0.22605	0.351475
5.79608	6.9755		5.28027		0.2604	0.191825		0.3035
fig S1f-hindlimb stride length					fig S1f-hindlimb strideduration
saline	saline + Noise	mptp	mptp +Noise		saline	saline + Noise	mptp	mptp +Noise
6.04113	6.75983	5.80962	5.402		0.2802	0.209725	0.24305	0.324625
6.87782	6.9614	7.15222	5.52393		0.23995	0.270475	0.22015	0.338025
6.34427	5.4449	5.88588	4.62507		0.2533	0.28365	0.228825	0.40695
6.1388	7.1048	6.20595	5.49458		0.26665	0.196175	0.208875	0.34585
5.79497	5.84915	5.98915	6.38492		0.253475	0.255875	0.2988	0.27275
6.46852	5.6155	5.76197	4.57285		0.263375	0.243225	0.2026	0.32615
6.2291	5.31438	5.99153	5.45055		0.241325	0.226675	0.22355	0.3504
5.4675	6.9224		5.33172		0.265975	0.191675		0.319725
