# Supplementary material for: Environmental noise-induced changes to the IC-SNc circuit promotes motor deficits and neuronal vulnerability in a mouse model of Parkinson’s Disease
Source: PLoS Biol. 2025 Nov 4;23(11):e3003435. doi: 10.1371/journal.pbio.3003435 (PMC12585016; doi:10.1371/journal.pbio.3003435)
Supplement: S9 Data — (XLSX) [file pbio.3003435.s024.xlsx]

## Sheet: Sheet1
fig S2c-total distance					fig S2c-movement speed					fig S2d-latency to fall													fig S2d-latency to fall
Saline	Saline + Noise	mptp	mptp+Noise		Saline	Saline + Noise	mptp	mptp+Noise		sline			saline + Noise			mptp			mptp+noise				Saline	Saline + Noise	mptp	mptp+Noise
63360.1	60423.7	56179.6	39011.2		89.598	89.1297	87.7477	71.0911		1	2	3	1	2	3	1	2	3	1	2	3		122.667	167.333	159.667	116
74144	84868	57450.2	48182.4		94.3284	110.405	80.86	78.7938		65	103	200	156	168	178	56	200	223	66	131	151		138.333	127	194	108
65017.3	87549.1	77030.4	54012.4		77.4237	102.461	90.5132	68.0797		71	111	233	103	123	155	101	203	255	70	121	178		193.333	97.3333	157.667	136.667
65843.6	66612.8	68836.4	40502.6		86.272	86.0452	93.7571	63.7374		102	200	278	92	99	101	123	151	161	89	155	200		207	149.333	173.667	148.667
58934.8	74370.9	43207.2	57081.3		81.5369	99.352	72.1201	94.4305		144	177	300	136	145	167	166	177	178	153	150	143		65.3333	184.667	125.333	125.667
63062.1	90657.8	57141.1	58010.9		84.7654	104.472	80.6976	84.2533		66	69	61	179	188	187	98	112	166	100	133	60		195.333	188.333	154	99
61833.2	50206.3	81761.6	67487.6		74.5481	71.1904	97.9732	82.3622		188	198	200	98	201	266	106	126	230	65	77	80		150	215.667	189.667	106.667
51968.1	54786.9	74223.6	50572.2		72.2702	74.4125	98.4307	76.5585		106	167	177	125	222	300	114	177	200	99	103	178		155.667	181.333	176.667	146.667
										123	199	145	119	203	222	135	189	206	136	155	149
fig S2f-forlimb stride length					fig S2f-forlimb strideduration
saline	saline + Noise	mptp	mptp +Noise		saline	saline + Noise	mptp	mptp +Noise
6.3121	6.23532	6.61132	4.8601		0.3021	0.285575	0.2038	0.2777
6.1721	6.4465	6.31267	4.42218		0.296525	0.21875	0.24375	0.233775
6.00103	5.76222	6.1049	5.665		0.267175	0.29985	0.255925	0.34125
5.87127	5.88652	6.54303	5.3777		0.256775	0.288325	0.19795	0.421875
6.11562	6.18835	6.1145	5.23972		0.22465	0.2098	0.259175	0.359125
5.73283	6.4844	5.6239	5.09147		0.223925	0.2101	0.24375	0.441325
5.53693	5.9468	6.13595	5.44005		0.27085	0.234225	0.191	0.426225
6.29178	6.03263	6.09927	5.09032		0.2573	0.24115	0.21355	0.39215
fig S2f-hindlimb stride length					fig S2f-hindlimb strideduration
saline	saline + Noise	mptp	mptp +Noise		saline	saline + Noise	mptp	mptp +Noise
6.1066	6.23477	6.39567	4.5839		0.2764	0.29095	0.219775	0.285875
6.28388	6.58537	6.33807	4.46363		0.30625	0.231225	0.24515	0.2368
5.9677	5.72832	6.11677	5.4809		0.262125	0.28645	0.25645	0.3328
5.79495	5.8452	6.44705	5.2394		0.2861	0.289075	0.200175	0.40885
6.13935	6.16247	6.16873	4.89125		0.2302	0.2094	0.261825	0.31885
6.00443	6.5718	5.68767	4.65222		0.228125	0.215125	0.2488	0.416325
5.56302	6.01345	6.2009	5.29178		0.278	0.246025	0.1974	0.42515
6.32397	6.17042	6.10095	4.67705		0.263375	0.243075	0.233325	0.3587
