# Supplementary material for: Environmental noise-induced changes to the IC-SNc circuit promotes motor deficits and neuronal vulnerability in a mouse model of Parkinson’s Disease
Source: PLoS Biol. 2025 Nov 4;23(11):e3003435. doi: 10.1371/journal.pbio.3003435 (PMC12585016; doi:10.1371/journal.pbio.3003435)
Supplement: S10 Data — (XLSX) [file pbio.3003435.s025.xlsx]

## Sheet: Sheet1
fig S3c-total distance			fig S3c-movement speed			fig S3d-latency to fall							fig S3d-latency to fall
Con	Music		Con	Music		Con			Music				Con	Music
57.9404	33.3169		67.9119	60.6246		1	2	3	1	2	3		156	68
70.8737	44.2936		81.6113	65.1252		102	157	209	45	59	100		165.667	56.6667
71.1304	54.6418		84.3837	70.0958		95	199	203	49	66	55		144.333	82
75.4772	40.1618		92.1938	76.5687		111	144	178	69	99	78		211	120
68.2476	25.541		87.488	57.7003		154	179	300	100	124	136		237.667	98.3333
67.2528	51.2998		84.2661	75.1294		201	255	257	78	106	111		163.667	173
72.7415	32.785		83.6148	50.3804		85	200	206	155	177	187		151.667	153.333
78.1048	52.4911		89.7869	71.1165		77	178	200	117	125	218		173	164
						154	155	210	125	167	200
fig S3f-forlimb stride length			fig S3f-forlimb strideduration
Con	Music		Con	Music
0.221075	0.4243		6.06492	5.73968
0.2361	0.298525		6.62135	3.18645
0.3229	0.27855		6.2311	5.59392
0.310925	0.3059		6.6547	6.1745
0.22915	0.374075		6.6868	4.60455
0.2875	0.33195		6.24118	5.74897
0.25415	0.4153		6.5861	5.27567
0.280175	0.2874		6.85173	5.33108
fig S3f-hindlimb stride length			fig S3f-hindlimb strideduration
Con	Music		Con	Music
0.231525	0.4377		5.95545	6.22257
0.24205	0.34475		6.53198	3.69355
0.3236	0.2747		6.2135	5.41715
0.3097	0.307275		6.6402	6.0977
0.22845	0.358325		6.2714	4.45477
0.2868	0.3389		6.14805	5.6873
0.25	0.390275		6.41995	5.32602
0.274	0.29055		6.8336	5.28525
fig S3h-SNc-TH+ cells			fig S3i-VTA-TH+ cells
Con	Music		Con	Music
6125	5478		7982	8310
6003	5632		8015	7853
5443	5980		8133	7916
5631	5634		8201	8104
5223	5888		8099	8199
