# Supplementary material for: Environmental noise-induced changes to the IC-SNc circuit promotes motor deficits and neuronal vulnerability in a mouse model of Parkinson’s Disease
Source: PLoS Biol. 2025 Nov 4;23(11):e3003435. doi: 10.1371/journal.pbio.3003435 (PMC12585016; doi:10.1371/journal.pbio.3003435)
Supplement: S11 Data — (XLSX) [file pbio.3003435.s026.xlsx]

## Sheet: Sheet1
fig S4c-total distance			fig S4c-movement speed			fig S4d-latency to fall							fig S4d-latency to fall
Con	Music		Con	Music		Con			Music				Con	Music
66.6884	23.4155		77.1196	36.1863		1	2	3	1	2	3		180	55.6667
81.8993	37.5943		97.3439	47.5203		157	177	206	32	45	90		121.667	137.333
85.2894	43.889		96.5865	57.4373		111	98	156	5	201	206		134.333	159.333
58.8236	39.9951		71.2098	45.8854		98	106	199	190	111	177		147	142
80.7063	53.2482		93.7824	64.9052		66	111	264	119	163	144		149	132.667
50.8337	53.8819		68.3754	68.1049		103	144	200	128	131	139		189	170
49.6029	47.9419		63.2763	61.4608		88	201	278	133	200	177		251.667	138.667
57.7297	50.038		71.2519	65.0232		200	255	300	139	133	144		190	77.3333
						132	144	294	69	60	103
fig S4f-forlimb stride length			fig S4f-forlimb strideduration
Con	Music		Con	Music
6.30347	5.3784		0.2118	0.286625
7.0267	5.01007		0.21875	0.37015
6.16317	4.5311		0.2448	0.298275
7.70078	5.09945		0.2347	0.3028
7.08485	5.49772		0.196475	0.3032
6.2972	5.78048		0.238525	0.319925
6.44135	7.01863		0.257475	0.265525
6.0453	5.69235		0.234175	0.3202
fig S4f-hindlimb stride length			fig S4f-hindlimb strideduration
Con	Music		Con	Music
6.35637	5.47807		0.2278	0.288275
7.17398	4.48265		0.217375	0.364225
6.18583	4.26675		0.2427	0.292325
7.62338	5.3682		0.2361	0.294325
6.96035	5.57705		0.19225	0.3139
6.30668	5.63995		0.25175	0.321975
6.37525	6.7957		0.260425	0.25955
5.99397	5.67095		0.240225	0.30715
fig S4h-SNc-TH+ cells			fig S4i-VTA-TH+ cells
Con	Music		Con	Music
5136	1125		8019	7999
5263	986		8111	8115
5557	801		7962	8069
5412	914		8315	8231
5671	1043		7986	8169
