# Supplementary material for: Environmental noise-induced changes to the IC-SNc circuit promotes motor deficits and neuronal vulnerability in a mouse model of Parkinson’s Disease
Source: PLoS Biol. 2025 Nov 4;23(11):e3003435. doi: 10.1371/journal.pbio.3003435 (PMC12585016; doi:10.1371/journal.pbio.3003435)
Supplement: S12 Data — (XLSX) [file pbio.3003435.s027.xlsx]

## Sheet: Sheet1
S5c Frequency
Pre	Noise	Noise+NpHR
2.72	4.21	2.49
0.46	1.52	0.345
0.67	1.805	0.67
4.085	6.74	3.985
1.81	4.31	1.48
3.4	4.56	2.58
3.7375	4.1125	2.75
4.94583	5.83333	4.2875
6.8625	7.31667	5.175
3.76667	3.5	3.04583
6.525	7.70833	6.27083
2.04	2.53	2.28
