# Supplementary material for: Environmental noise-induced changes to the IC-SNc circuit promotes motor deficits and neuronal vulnerability in a mouse model of Parkinson’s Disease
Source: PLoS Biol. 2025 Nov 4;23(11):e3003435. doi: 10.1371/journal.pbio.3003435 (PMC12585016; doi:10.1371/journal.pbio.3003435)
Supplement: S13 Data — (XLSX) [file pbio.3003435.s028.xlsx]

## Sheet: Sheet1
S8b synaptophysin boutons			S8c cells number
5478			866
4953			983
3973			1098
