# Supplementary material for: Environmental noise-induced changes to the IC-SNc circuit promotes motor deficits and neuronal vulnerability in a mouse model of Parkinson’s Disease
Source: PLoS Biol. 2025 Nov 4;23(11):e3003435. doi: 10.1371/journal.pbio.3003435 (PMC12585016; doi:10.1371/journal.pbio.3003435)
Supplement: S14 Data — (XLSX) [file pbio.3003435.s029.xlsx]

## Sheet: Sheet1
S9c Latency
11.08
10.15
10.8
11.51
13.4
7.35
9.96
10.12
11.4
10.37
8.58
8.75
9.03
11.89
10.74
9.21
9.65
