# Supplementary material for: Environmental noise-induced changes to the IC-SNc circuit promotes motor deficits and neuronal vulnerability in a mouse model of Parkinson’s Disease
Source: PLoS Biol. 2025 Nov 4;23(11):e3003435. doi: 10.1371/journal.pbio.3003435 (PMC12585016; doi:10.1371/journal.pbio.3003435)
Supplement: S15 Data — (XLSX) [file pbio.3003435.s030.xlsx]

## Sheet: Sheet1
S10c Peak			S10c mean
Vehicle	NBQX		Vehicle	NBQX
1.84917	0.264319		0.971391	0.0233376
1.95486	0.301521		1.00463	0.0465275
1.69593	0.357546		0.853109	0.0323696
1.5378	0.339433		1.13934	0.0406952
1.67332	0.47775		0.958547	0.263161
1.38074	0.263657		0.939102	-0.110941
1.50155	0.0078157		0.916971	-0.2486
0.783934	0.708815		0.723448	0.05321
