# Supplementary material for: Environmental noise-induced changes to the IC-SNc circuit promotes motor deficits and neuronal vulnerability in a mouse model of Parkinson’s Disease
Source: PLoS Biol. 2025 Nov 4;23(11):e3003435. doi: 10.1371/journal.pbio.3003435 (PMC12585016; doi:10.1371/journal.pbio.3003435)
Supplement: S16 Data — (XLSX) [file pbio.3003435.s031.xlsx]

## Sheet: Sheet1
fig S12c-total distance			fig S12c-movement speed			fig S12d-latency to fall							fig S12d-latency to fall										fig S2d-latency to fall
SAL	CNO		SAL	CNO		SAL			CNO				SAL	CNO
58.3585	48.7207		81.2861	66.914		1	2	3	1	2	3		159.667	56.3333
70.9297	56.9924		87.8234	84.8417		100	144	235	25	56	88		151.667	120.667
70.6155	59.1871		91.3797	77.47		69	131	255	101	126	135		132.667	114
73.6827	62.1423		90.9394	113.88		98	102	198	88	111	143		134	109.667
85.1419	37.106		101.839	60.5891		125	111	166	65	98	166		214.333	112
67.0936	44.8257		93.2918	71.6145		177	188	278	30	106	200		185.333	61
65.3624	28.7382		86.2165	54.9803		142	201	213	19	66	98		207	110
66.3567	32.1296		82.5136	59.1062		103	222	296	22	131	177		95	170.667
						55	98	132	103	145	264
fig S12f-forlimb stride length			fig S12f-forlimb strideduration
SAL	CNO		SAL	CNO
6.49747	4.69738		0.244825	0.4413
6.86177	5.85158		0.280875	0.3677
6.36832	5.36832		0.3842	0.4685
7.37978	4.55815		0.28525	0.491
6.7409	5.96175		0.31165	0.425025
7.22055	5.17825		0.251725	0.38305
6.95747	5.77985		0.25485	0.467675
6.29343	5.1586		0.2807	0.518125
fig S12f-hindlimb stride length			fig S12f-hindlimb strideduration
SAL	CNO		SAL	CNO
6.39727	4.5764		0.2467	0.423975
6.69562	5.7234		0.27915	0.359425
6.18455	5.1271		0.38545	0.4706
7.359	4.5808		0.2788	0.49415
6.53322	5.84452		0.3087	0.407925
6.98768	5.31773		0.250175	0.371275
6.79635	5.66918		0.242	0.457925
6.19925	4.8482		0.2761	0.487975
fig S12h-SNc-TH+ cells			fig S12i-VTA-TH+ cells
SAL	CNO		SAL	CNO
5412	5013		7924	7863
5401	5326		8044	7999
5326	5210		8236	8097
5413	5319		8416	8572
5230	5278		8670	8369
