# Supplementary material for: Environmental noise-induced changes to the IC-SNc circuit promotes motor deficits and neuronal vulnerability in a mouse model of Parkinson’s Disease
Source: PLoS Biol. 2025 Nov 4;23(11):e3003435. doi: 10.1371/journal.pbio.3003435 (PMC12585016; doi:10.1371/journal.pbio.3003435)
Supplement: S17 Data — (XLSX) [file pbio.3003435.s032.xlsx]

## Sheet: Sheet1
fig S13c-total distance			fig S13c-movement speed			fig S13d-latency to fall							fig S13d-latency to fall
SAL	CNO		SAL	CNO		SAL			CNO				SAL	CNO
38.0345	67.7783		60.4643	81.0503		69	66	75	157	180	256		70	197.667
41.0284	53.2692		59.4394	67.0952		39	103	119	166	169	181		87	172
43.4402	60.6756		61.0509	70.3363		105	131	146	100	133	167		127.333	133.333
49.1286	62.6148		62.6504	75.4618		116	149	166	69	100	249		143.667	139.333
47.8357	61.2832		59.1484	73.4071		119	200	206	88	145	269		175	167.333
55.1719	51.764		68.9679	64.1032		67	106	117	147	203	236		96.6667	195.333
52.6982	62.3055		63.1986	75.968		26	59	100	176	177	256		61.6667	203
46.2361	68.5726		60.7215	80.6148		15	33	98	136	159	219		48.6667	171.333
fig S13f-forlimb stride length			fig S13f-forlimb strideduration
SAL	CNO		SAL	CNO
5.76435	6.38847		0.31465	0.2837
6.36835	6.56345		0.34095	0.259375
4.52637	6.17697		0.292125	0.32605
5.95355	4.94963		0.31945	0.223425
5.23755	5.99697		0.403725	0.259375
4.72433	6.37338		0.328575	0.263725
4.55488	6.32175		0.42015	0.264575
5.03675	6.29458		0.256075	0.280075
fig S13f-hindlimb stride length			fig S13f-hindlimb strideduration
SAL	CNO		SAL	CNO
5.7452	6.39478		0.30885	0.292375
6.25	6.54582		0.34095	0.279525
4.51312	6.29782		0.296425	0.317725
6.0467	5.055		0.349975	0.22735
5.0068	5.90008		0.398825	0.250325
4.42748	6.19522		0.3175	0.2594
4.6027	6.18203		0.43185	0.266675
4.98115	6.2481		0.252775	0.282275
fig S13h-SNc-TH+ cells			fig S13i-VTA-TH+ cells
SAL	CNO		SAL	CNO
894	5786		8452	7883
1033	5612		8361	7690
914	5076		8249	8600
936	5111		8671	8416
1364	5058		8063	8239
