# Supplementary material for: Environmental noise-induced changes to the IC-SNc circuit promotes motor deficits and neuronal vulnerability in a mouse model of Parkinson’s Disease
Source: PLoS Biol. 2025 Nov 4;23(11):e3003435. doi: 10.1371/journal.pbio.3003435 (PMC12585016; doi:10.1371/journal.pbio.3003435)
Supplement: S18 Data — (XLSX) [file pbio.3003435.s033.xlsx]

## Sheet: Sheet1
fig S14c-total distance					fig S14c-movement speed					fig S14d-latency to fall													fig S14d-latency to fall
con+sal	con+cno	a53t+sal	a53t+cno		con+sal	con+cno	a53t+sal	a53t+cno		con+sal			con+cno			a53t+sal			a53t+cno				con+sal	con+cno	a53t+sal	a53t+cno
71.5107	72.137	54.0145	42.0811		85.4951	84.9821	70.3095	58.3111		1	2	3	1	2	3	1	2	3	1	2	3		149.333	217.333	48.6667	186
70.6305	48.5454	55.6077	59.8008		85.2856	64.2734	69.531	72.1225		103	126	219	187	199	266	15	66	65	154	198	206		198.667	170.667	104.333	145.333
73.5387	81.5978	64.853	56.9663		85.5509	93.6662	76.0543	68.4922		145	167	284	106	146	260	79	78	156	99	158	179		138	181	91.6667	201
81.7261	65.3901	55.292	36.1193		99.0331	77.3015	68.6188	54.4748		96	118	200	145	180	218	66	88	121	146	199	258		180.667	135	143.333	273
55.1528	76.7972	58.9365	55.5596		70.6394	90.5889	72.0222	79.7067		163	178	201	125	136	144	101	152	177	230	289	300		221	174	179.667	165.333
66.8145	63.7383	66.4275	45.9134		79.3004	75.1715	83.7114	65.9064		177	186	300	169	144	209	155	193	191	88	177	231		208.667	213.333	114.667	192.667
65.0997	59.7088	80.9249	39.2195		78.8528	73.1954	91.9753	60.3521		126	200	300	173	198	269	73	106	165	126	189	263		190	166	90.3333	113
										108	187	275	107	156	235	62	103	106	69	101	169
fig S14f-forlimb stride length					fig S14f-forlimb strideduration
con+sal	con+cno	a53t+sal	a53t+cno		con+sal	con+cno	a53t+sal	a53t+cno
5.98628	5.8341	5.10497	5.36648		0.278125	0.2846	0.263725	0.2557
6.6314	6.06083	4.3599	6.46392		0.2184	0.254875	0.302075	0.2625
6.91718	5.75415	4.66692	5.76205		0.264575	0.28355	0.2898	0.201375
6.6376	6.41892	4.58235	5.62563		0.231775	0.216	0.3765	0.279875
6.47785	7.23725	4.76165	6.23878		0.249475	0.255575	0.3599	0.2535
6.47342	6.2381	5.59122	6.81933		0.2559	0.3333	0.306225	0.2278
5.59352	5.74512	4.6195	6.54352		0.224825	0.25885	0.3606	0.247825
fig S14f-hindlimb stride length					fig S14f-hindlimb strideduration
con+sal	con+cno	a53t+sal	a53t+cno		con+sal	con+cno	a53t+sal	a53t+cno
5.94725	5.62552	5.08155	5.29115		0.27155	0.28575	0.264725	0.253325
6.46652	6.00113	4.37688	6.37512		0.213025	0.25175	0.302575	0.2625
7.00405	5.52393	4.39125	5.5956		0.275	0.279375	0.28375	0.2038
6.41627	6.38575	4.4307	5.59997		0.223125	0.21735	0.36625	0.28855
6.35385	7.08582	4.77592	6.05605		0.245675	0.258675	0.359975	0.2486
6.3999	6.0329	5.3735	6.30255		0.25475	0.3288	0.29895	0.2047
5.4796	5.75075	4.52712	6.1888		0.221125	0.263025	0.3665	0.2375
fig S14h-SNc-TH+ cells					fig S14i-VTA-TH+ cells
con+sal	con+cno	a53t+sal	a53t+cno		con+sal	con+cno	a53t+sal	a53t+cno
7125	7056	1237	5620		8967	8142	9441	7956
7623	7415	1056	6234		9015	8617	9279	8417
8122	7899	1301	5871		9236	9018	9156	8519
7496	7564	981	5014		8777	8155	8413	8897
7015	7312	1179	5332		9456	7963	8950	8743
