# Supplementary material for: Environmental noise-induced changes to the IC-SNc circuit promotes motor deficits and neuronal vulnerability in a mouse model of Parkinson’s Disease
Source: PLoS Biol. 2025 Nov 4;23(11):e3003435. doi: 10.1371/journal.pbio.3003435 (PMC12585016; doi:10.1371/journal.pbio.3003435)
Supplement: S19 Data — (XLSX) [file pbio.3003435.s034.xlsx]

## Sheet: Sheet1
fig S15C-SNc-TH+ cells					fig S15D-VTA-TH+ cells
sham	aav9				sham	aav9
7411	7587				8741	8279
7124	7136				8526	8256
7771	7296				8006	8347
7978	7663				8961	8547
7671	7001				8654	8699
